# Supplementary material for: Spatial Differentiation and Community Structure Characteristics of Soil Microorganisms at Variable Hyphosphere Distances in Forest Cultivation Systems of Morchella
Source: Microorganisms. 2026 Apr 29;14(5):1003. doi: 10.3390/microorganisms14051003 (PMC13209776; doi:10.3390/microorganisms14051003)
Supplement: Supplementary file 1 [file microorganisms-14-01003-s001.zip]

Archive with 1 entries (1 files):
- microorganisms-4249605-supplementary.pdf
